# Supplementary material for: In vivo rectal dosimeter with MRI marker
Source: PLoS One. 2026 Jul 22;21(7):e0354149. doi: 10.1371/journal.pone.0354149 (PMC13390811; doi:10.1371/journal.pone.0354149)
Supplement: S1 Dataset — Spreadsheet containing the absorbed dose, net optical density, and dose uncertainty data used to generate Figs 4 and 5. (XLSX) [file pone.0354149.s001.xlsx]

## Sheet: Figure4_5
Dose (cGy)	X(OD)	SD			Dose (cGy)	X*(SDa)	a*(SDx)	SDb	2*x*SDa*SDb	G2^2+H2^2+I2^2+J2	SD tot	SD tot%
0	0	0.00294279			0	0	1.16224	0	0	1.3508	#DIV/0!	#DIV/0!
20	0.0568	0.00736523			20	0.209252	2.90886	0	0	8.50527	0.145819	14.5819
50	0.116333	0.00611574			50	0.428574	2.41538	0	0	6.01773	0.0490621	4.90621
80	0.1913	0.00607107			80	0.704753	2.39774	0	0	6.24583	0.0312396	3.12396
100	0.2399	0.00492815			100	0.883796	1.94635	0	0	4.56937	0.0213761	2.13761
200	0.512367	0.00876138			200	1.88757	3.46026	0	0	15.5363	0.0197081	1.97081
300	0.7637	0.00978528			300	2.81349	3.86465	0	0	22.8512	0.0159343	1.59343
		Value	Standard Error
C	Intercept	0	0	b	y=ax+b
C	Slope	394.945	3.68402	a
